# Supplementary material for: Germline TP53 mutations undergo copy number gain years prior to tumor diagnosis
Source: Nat Commun. 2023 Jan 5;14:77. doi: 10.1038/s41467-022-35727-y (PMC9816166; doi:10.1038/s41467-022-35727-y)
Supplement: Supplementary file 3 — Supplementary Data 1 [file 41467_2022_35727_MOESM3_ESM.xlsx]

## Sheet: Sheet1
chr5:g.112128191C>T	APC	Nonsense	p.R232*
Forward Primer		TTCAGCAAATCGAAAAGGACATAC
Reverse Primer		GCTTCTGTTGCTTGGGACTGT
Probe1		TTCGTATATGACAGCTTT
Probe2		CGTATACGACAGCTTT
chr3:g.178936091G>A	PIK3CA	Missense	p.E545K
Forward Primer		GCAATTTCTACACGAGATCCTCTCT
Reverse Primer		CATTTTAGCACTTACCTGTGACTCCAT
Probe1		ATCACTAAGCAGGAGA
Probe2		ATCACTGAGCAGGAGAA
chr7:g.77708360C>A	MAGI2	Missense	p.D1204Y
Forward Primer		AGCAGCCTCACTCGTCTTCC
Reverse Primer		TGAGTAAAACCATCTTTGGCTGA
Probe1		TGTCATGTACCTTGTG
Probe2		TGTGTCATGTCCCTTGT
chr2:g.216226326G>C	FN1	Missense	p.C2462W
Forward Primer		TCGGGAATCTTCTCTGTCAGC
Reverse Primer		GCTGTCATGAGTCCCCACCT
Probe1		AAAGGCATGAACCAC
Probe2		AAAGGCATGAAGCAC
chr18:g.48603028T>A	SMAD4	Nonsense	p.C443*
Forward Primer		GGCATTGGTTTTTAATGTATGGA
Reverse Primer		GGAGCTATTCCACCTACTGATCC
Probe1		CGTCAGTGACATCG
Probe2		CGTCAGTGTCATCGA
chr11:g.71944753A>T	INPPL1	Missense	p.E726V
Forward Primer		TCGTCACCAGCGACCATTC
Reverse Primer		TTGGAGATGAACTGGGAGGTAAC
Probe1		TTTGGGACATTTGTGGTT
Probe2		TTTGGGACATTTGAGGTT
chr17:	TP53	Intronic	NA
Forward Primer		GCAGGCTAGGCTAAGCTATGA
Reverse Primer		TGACTTTGCCTGATACAGATGC
Probe1		AGATTAGGTGTATTAAATC
Probe2		AGATTAGGTATATTAAATCC
chr17:7571452G>A	TP53	Intergenic	NA
Forward primer		TCCCGTAATCCTTGGTGAGA
Reverse primer		GGTGGCTCCATTCATAACTCA
Probe1		CAGCCCAGTCCTAGAA
Probe2		CAGCCCAATCCTAGAA
