# Supplementary material for: Germline TP53 mutations undergo copy number gain years prior to tumor diagnosis
Source: Nat Commun. 2023 Jan 5;14:77. doi: 10.1038/s41467-022-35727-y (PMC9816166; doi:10.1038/s41467-022-35727-y)
Supplement: Supplementary file 5 — Supplementary Data 3 [file 41467_2022_35727_MOESM5_ESM.xlsx]

## Sheet: Sheet1
Tumor	gDNA	Gene	Mutation type	Protein_change
3671	chr11:104900572 C>T	CASP1	missense_variant	D228N
3671	chr1:23240023 T>C	EPHB2	missense_variant	M974T
3671	chr3:41266098 A>G	CTNNB1	missense_variant	D32G
3671	chr8:38272353 C>A	FGFR1	missense_variant	D672Y
2457	chr19:45867551 G>A	ERCC2	missense_variant	R253C
2821B	chr11:118375783 C>T	KMT2A	missense_variant	P3059L
2821B	chr3:41266104 G>C	CTNNB1	missense_variant	G34A
2821B	chr7:98547742 C>T	TRRAP	missense_variant	R1731C
2821B	chr11:118373905-118373905 AAAAATCCTGTAAAGAAACTTTCAAAGAAAAGC>-	KMT2A	inframe_deletion	KKSCKETFKEKH2433-2444N
3311A	chr13:48941648 C>T	RB1	stop_gained	R320*
3311A	chr6:29912030 G>C	HLA-A	missense_variant	D251H
3671	chr7:116397717 C>G	MET	missense_variant	P664R
3671	chr8:101724686 C>G	PABPC1	splice_acceptor_variant	--
3671	chr2:29451921 C>T	ALK	missense_variant	G882S
3671	chr3:71161730 C>T	FOXP1	missense_variant	G80E
3671	chr2:61715887 T>A	XPO1	missense_variant	D681V
3671	chr3:30713929 G>C	TGFBR2	missense_variant	Q443H
3762A	chrX:39922154-39922155 ->CTCTT	BCOR	frameshift_variant	-1339-1340KX
4043A	chr1:197070934 C>A	ASPM	missense_variant	A2483S
4043A	chr20:40710546 G>T	PTPRT	missense_variant	N1438K
4043A	chr2:190728717 C>G	PMS1	missense_variant	S702C
4633A	chr17:45214700 G>T	CDC27	missense_variant	F583L
4856	chrX:44949052 G>T	KDM6A	missense_variant	V1257F
4856	chr10:101798082 C>T	CPN1	downstream_gene_variant	--
4856	chr5:141044901-141044901 ATGCTCTTTCTTATCT>-	ARAP3	frameshift_variant	PDKKEH866-871X
5523B	chr18:56010291 G>A	NEDD4L	missense_variant	G790S
5524	chr11:71944753 A>T	INPPL1	missense_variant	E726V
5524	chr11:92086323 G>C	FAT3	missense_variant	D349H
5524	chr18:48603028 T>A	SMAD4	stop_gained	C443*
5524	chr2:141259445 T>A	LRP1B	splice_acceptor_variant	--
5524	chr2:216226326 G>C	FN1	missense_variant	C2462W
5524	chr3:178936091 G>A	PIK3CA	missense_variant	E545K
5524	chr5:112128191 C>T	APC	stop_gained	R232*
5524	chr7:77708360 C>A	MAGI2	missense_variant	D1204Y
5526	chr15:41988745 G>A	MGA	missense_variant	E513K
5787	chr17:29541544-29541544 AA>-	NF1	frameshift_variant	K490X
