# Supplementary material for: Germline TP53 mutations undergo copy number gain years prior to tumor diagnosis
Source: Nat Commun. 2023 Jan 5;14:77. doi: 10.1038/s41467-022-35727-y (PMC9816166; doi:10.1038/s41467-022-35727-y)
Supplement: Supplementary file 6 — Supplementary Data 4 [file 41467_2022_35727_MOESM6_ESM.xlsx]

## Sheet: Sheet1
Tumor ID	Age	Sex	TP53 status	TP53 mutation	TP53 class	Tumor type	Est. tumor purity	Lesion	Regions
SJACT001	3	F	germline	I332F	OD	Adrenocortical carcinoma	0.84	primary	1
2821B	17	F	germline	Del Exons 10-11	LOF	Adrenocortical carcinoma	0.85	primary	1
SJACT007	9	M	germline	T125T (splice site)	LOF	Adrenocortical carcinoma	0.9	primary	1
SJACT008	11	M	germline	G245C	DBD	Adrenocortical carcinoma	0.66	primary	1
3671	7	F	germline	S241Y	DBD	Adrenocortical carcinoma	0.83	primary/metastatic	5
SJACT002	3	F	germline	R213Q	DBD	Adrenocortical carcinoma	0.8	primary	1
3484	2	F	germline	R158H	DBD	Adrenocortical carcinoma	0.12	primary	1
SJACT005	1	F	germline	R273C	DBD	Adrenocortical carcinoma	0.76	primary	1
4633A	1	F	germline	S240G	DBD	Adrenocortical carcinoma	0.14	primary	3
5787	8	F	germline	Y107*	LOF	Glioma	0.43	primary	2
3311A	16	F	germline	Y163C	DBD	Glioma	0.61	primary	3
5526B	1	M	germline	G105S	DBD	Choroid plexus carcinoma	0.62	primary	2
5648A	19	M	germline	R248Q	DBD	Chondrosarcoma	1	primary	2
5524	22	M	germline	P177R	DBD	Colorectal carcinoma	0.64	primary	2
PD13489a	20	F	germline	splice	LOF	Osteosarcoma	0.84	primary	1
5523B	15	M	germline	Deletion of Exon 1	LOF	Osteosarcoma	0.69	metastatic	2
PD7195a	28	M	germline	P278L	DBD	Osteosarcoma	0.57	primary	1
4856	13	F	germline	G245S	DBD	Osteosarcoma	0.7	primary	4
4043A	7	F	germline	H193P	DBD	Osteosarcoma	0.67	primary	4
2457	4	M	germline	splice (Intron 3)	LOF	Rhabdomyosarcoma	0.66	primary	3
3762A	3	M	germline	T125T (splice site)	LOF	Rhabdomyosarcoma	0.86	primary	3
4333	1	M	germline	T18Hfs*26-Hom	LOF	Rhabdomyosarcoma	0.83	primary	1
SJACT006	12	F	wildtype	NA	NA	Adrenocortical tumor	0.91	primary	1
SJACT004	5	F	somatic	T99P	NA	Adrenocortical adenoma	0.4	primary	1
SJACT003	1	F	wildtype	NA	NA	Adrenocortical tumor	0.64	primary	1
PD13494a	26	F	wildtype	NA	NA	Osteosarcoma	0.75	primary	1
PD7196a	19	M	somatic	R141L	DBD	Osteosarcoma	0.75	primary	1
5529	18	M	somatic	SV	LOF	Osteosarcoma	0.71	primary	2
PD13462a	17	F	somatic	C3Y	CTD	Osteosarcoma	0.68	primary	1
PD13476a	16	M	somatic	A144G	DBD	Osteosarcoma	0.7	primary	1
PD13488a	15	M	somatic	I123T	DBD	Osteosarcoma	0.69	primary	1
5530	11	F	somatic	SV	LOF	Osteosarcoma	0.5	primary	1
PD7513a	11	F	somatic	SV	LOF	Osteosarcoma	0.66	primary	1
5531	15	M	wildtype	NA	NA	Rhabdomyosarcoma	0.97	primary	2
5533	10	M	wildtype	NA	NA	Rhabdomyosarcoma	0.37	primary/metastatic	1
5534	2	M	wildtype	NA	NA	Rhabdomyosarcoma	0.96	primary	2
3326A	2	F	wildtype	NA	NA	Rhabdomyosarcoma	0.91	primary	2
kics-141-314896-317769	14	M	wildtype	NA	NA	Osteosarcoma	0.86	primary	1
kics-15-283113-284386	8	M	wildtype	NA	NA	Rhabdomyosarcoma	0.94	primary	1
kics-16-270650-271115	0	M	wildtype	NA	NA	Glioblastoma	0.94	primary	1
kics-24-272790-273309	0	M	wildtype	NA	NA	Undifferentiated sarcoma	0.21	primary	1
kics-29-274194-274736	9	M	wildtype	NA	NA	Ewing sarcoma	0.99	primary	1
kics-30-273368-274027	13	F	wildtype	NA	NA	Gliosarcoma	0.8	primary	1
kics-32-273811-274026	4	F	somatic	E153K	DBD	Undifferentiated sarcoma	0.8	primary	1
kics-39-297368-298866	0	M	wildtype	NA	NA	Rhabdomyosarcoma	0.11	metastatic	1
kics-41-317510-316866	14	M	wildtype	NA	NA	Synovial sarcoma	0.95	metastatic	1
kics-49-289183-286909	7	M	wildtype	NA	NA	Ependymoma	0.9	primary	1
kics-50-290492-286952	5	M	wildtype	NA	NA	Glioblastoma	0.87	primary	1
kics-51-289184-290133	12	M	germline	R282W	DBD	Glioblastoma	0.74	primary	1
kics-62-291776-291014	18	F	somatic	R116W	DBD	Glioblastoma	0.79	primary	1
kics-69-295533-296686	5	F	somatic	H47D	CTD	Undifferentiated sarcoma	0.77	primary	1
kics-70-296084-295582	1	F	wildtype	NA	NA	Glioblastoma	0.95	primary	1
kics-78-297044-297445	4	M	wildtype	NA	NA	Ependymoma	0.98	primary	1
kics-83-298314-298313	12	M	wildtype	NA	NA	Osteosarcoma	0.81	primary	1
kics-93-305080-305082	18	M	wildtype	NA	NA	Rhabdomyosarcoma	0.82	metastatic	1
